# Supplementary material for: The Therapeutic Effect of EZH2 Inhibitors in Targeting Human Papillomavirus Associated Cervical Cancer
Source: Curr Issues Mol Biol. 2025 Nov 27;47(12):990. doi: 10.3390/cimb47120990 (PMC12732196; doi:10.3390/cimb47120990)
Supplement: Supplementary file 1 [file cimb-47-00990-s001.zip]

Archive with 6 entries (6 files):
- Figure S1..xlsx
- Figure S2..xlsx
- Figure S3..xlsx
- Table S1..xlsx
- Table S2..xlsx
- Table S3.xlsx
