# Supplementary material for: The Therapeutic Effect of EZH2 Inhibitors in Targeting Human Papillomavirus Associated Cervical Cancer
Source: Curr Issues Mol Biol. 2025 Nov 27;47(12):990. doi: 10.3390/cimb47120990 (PMC12732196; doi:10.3390/cimb47120990)
Supplement: Supplementary file 1 [file cimb-47-00990-s001.zip › Figure S2..xlsx]

## Sheet: Sheet1
Figure S2. Flow cytometry analysis of apoptosis distribution after 48-hour treatment on HPV+ and HPV- cell lines. Mean cell population analysis after assessment with Annexin V FITC/PI double staining. Cells are distributed into live, early apoptotic, late apoptotic and necrotic. Total events = 10,000 (n=3).
