# Supplementary material for: The Therapeutic Effect of EZH2 Inhibitors in Targeting Human Papillomavirus Associated Cervical Cancer
Source: Curr Issues Mol Biol. 2025 Nov 27;47(12):990. doi: 10.3390/cimb47120990 (PMC12732196; doi:10.3390/cimb47120990)
Supplement: Supplementary file 1 [file cimb-47-00990-s001.zip › Figure S3..xlsx]

## Sheet: Sheet1
Figure S3. PCR results of presence or absence of GP5+, HPV16 E6, HPV18 E6 and HPRT PCR products for HPV16+ CaSki and HPV- C33a cells. Genomic DNA Hela (BioChain) were used as positive control on HPV18 E6. Observed PCR products are shown in bold under the representative gel image.
PCR and gel electrophoresis method
Generated cDNA was amplified by PCR utilizing a MyTaqTM One-Step RT-PCR kit method (Bioline, UK) in a thermal cycler (Techne® Prime, Bibby Scientific). Set conditions were the following: initial denaturation (1 cycle, 95 °C, 2 minutes), denaturation (40 cycles, 95 °C, 15 seconds), annealing (40 cycles, 60 °C (E6 primers) or 52 °C (GP5+ and HPRT), 15 seconds), extension (40 cycles, 72 °C, 30 secon…
