# Supplementary material for: The Therapeutic Effect of EZH2 Inhibitors in Targeting Human Papillomavirus Associated Cervical Cancer
Source: Curr Issues Mol Biol. 2025 Nov 27;47(12):990. doi: 10.3390/cimb47120990 (PMC12732196; doi:10.3390/cimb47120990)
Supplement: Supplementary file 1 [file cimb-47-00990-s001.zip › Table S1..xlsx]

## Sheet: Sheet1
Table S1. Antibody dilutions
Antibody	WB	ICC/IHC	Company (Catalogue number)
Beta-catenin	-	1:1,000	Protein-tech (66379-1-Ig)
Caspase 3	1:2,000	1:100	Protein-tech (66470-2-Ig)
E-cadherin	1:2,000	1:200	Abcam (ab1416)
EZH2	1:10,000	1:1,000	Protein-tech (664161-Ig)
H3	1:10,000	1:200	Protein-tech (17168-1-AP)
Vimentin	-	1:300	Protein-tech (60330-1-Ig)
ZO-1	1:5,000	1:1,000	Protein-tech (21773-1-AP)
P53	1:5,000	1:200	Proteintech (60283-2-Ig)
Rb	1:200	1:200	Abcam (ab24)
E6	1:500	1:100	Bioss (BS-0990R)
E7	-	1:50	Abcam (ab29)
EMT (Beta-catenin, Vimentin, Smooth muscle actin, GAPDH) WB cocktail	1:1,000	-	Abcam (ab157392)
Anti-human beta actin	1:2,000	-	Abcam (mouse Ab8226/ rabbit Ab213262)
*Proteintech (Rosemont, Il, USA); Abcam (Boston, MA, USA); Bioss (Beijing, China).
