# Supplementary material for: The Therapeutic Effect of EZH2 Inhibitors in Targeting Human Papillomavirus Associated Cervical Cancer
Source: Curr Issues Mol Biol. 2025 Nov 27;47(12):990. doi: 10.3390/cimb47120990 (PMC12732196; doi:10.3390/cimb47120990)
Supplement: Supplementary file 1 [file cimb-47-00990-s001.zip › Table S2..xlsx]

## Sheet: Sheet1
Table S2. Primers
Primer	Catalogue Number	Gene Sequence	Tm (°C)
EZH2 Forward	10336022	TGCTTCCTACATCGTAAGTGC	63
EZH2 Reverse	10336022	CCTTTGCTCCCTCCAAATGC	63
GAPDH Forward	10336022	GAAAGCCTGCCGGTGACTAA	63
GAPDH Reverse	10336022	GCCCAATACGACCAAATCAGAG	63
Histone H3 Reverse	10336022	AAAGCAACAGTTCCTGGACG	63
Histone H3 Forward	10336022	AAACAACTCGCATCCAAGGC	63
HPV16 E6 Forward	10336022	GAACAGCAATACAACAAACCGT	63
HPV16 E6 Reverse	10336022	TCAGGACACAGTGGCTTTTGA	63
HPV16 E7 Forward	10336022	TGGAGATACACCTACATTGCATGA	63
HPV16 E7 Reverse	10336022	CTGTCCGGTTCTGCTTGTCC	63
RB1 Forward	10336022	CAGATGAAGCAGATGGAAGTAAA CA	63
RB1 Reverse	10336022	ATTCGTGTTCGAGTAGAAGCTG	63
TP53 Forward	10336022	TTCCGAGAGCTGAATGAGGC	64
TP53 Reverse	10336022	TTTGGACTTCAGGTGGCTGG	64
CDH1 Forward	10336022	TACCCTGGTGGTTCAAGCTG	64
CDH1 Reverse	10336022	CAAAATCCAAGCCCGTGGTG	64
CTNNB1 Forward	10336022	GCAACCAAGAAAGCAAGCTCA	64
CTNNB1 Reverse	10336022	TAGCACCTTCAGCACTCTGC	64
Vim Forward	10336022	AGGCGAGGAGAGCAGGATTT	64
Vim Reverse	10336022	AGTGGGTATCAACCAGAGGGA	64
ZO-1 Forward	10336022	TTATTTGGGCTGTGGCGTGA	63
ZO-1 Reverse	10336022	CTCCATTGCTGTGCTCTTGG	63
CASP3 Forward	10336022	GTGCGCATGTCTGATGCTTT	63
CASP3 Reverse	10336022	GCTTCCATGTATGATCTTTGGTTC C	63
Tm-Annealing temperature; PCR conditions were set at 40 cycles (95 °C, tm, 72 °C)
