# Supplementary material for: The Therapeutic Effect of EZH2 Inhibitors in Targeting Human Papillomavirus Associated Cervical Cancer
Source: Curr Issues Mol Biol. 2025 Nov 27;47(12):990. doi: 10.3390/cimb47120990 (PMC12732196; doi:10.3390/cimb47120990)
Supplement: Supplementary file 1 [file cimb-47-00990-s001.zip › Table S3.xlsx]

## Sheet: Sheet1
	Table S3. IC50 metrics
	Cell	Drug	Highest tested concentration	Observed viability (%)	Emax (% inhibition)	SD	IC50	95% CI (profile likelihood) range	N
	C33a	Cisplatin	40 µM	20.92	79.08	9.43	12	8-17	3
		EPZ6438	80 µM	32.74	67.26	6.96	26	18-39	3
		ZLD1039	40 µM	3.28	96.72	0.91	14	13-17	3
	CaSki	Cisplatin	40 µM	22.36	77.64	7.54	22	18-26	3
		EPZ6439	80 µM	40.94	59.06	5.4	18	12-27	3
		ZLD1040	40 µM	5.23	94.77	1.99	12	12-15	3
	CRL1790	Cisplatin	40 µM	32.99	67.01	9	15	3-7	3
		EPZ6439	80 µM	63.97	36.03	9.8	>80	>80	3
		ZLD1040	40 µM	4.05	95.95	1.83	5	4-6	3
